# Supplementary material for: Feeding Corn Silage or Grass Hay as Sole Dietary Forage Sources: Overall Mechanism of Forages Regulating Health-Promoting Fatty Acid Status in Milk of Dairy Cows
Source: Foods. 2023 Jan 9;12(2):303. doi: 10.3390/foods12020303 (PMC9857621; doi:10.3390/foods12020303)
Supplement: Supplementary file 1 [file foods-12-00303-s001.zip]

Archive with 1 entries (1 files):
- foods-2122286-supplementary.pdf
